# Supplementary material for: Tumor Microenvironment in Mixed Neuroendocrine Non-Neuroendocrine Neoplasms: Interaction between Tumors and Immune Cells, and Potential Effects of Neuroendocrine Differentiation on the Tumor Microenvironment
Source: Cancers (Basel). 2022 Apr 26;14(9):2152. doi: 10.3390/cancers14092152 (PMC9100554; doi:10.3390/cancers14092152)
Supplement: Supplementary file 1 [file cancers-14-02152-s001.zip]

Archive with 1 entries (1 files):
- cancers-1624141-supplementary.pdf
